# Supplementary material for: Uncovering the social determinants of brain injury rehabilitation
Source: J Health Psychol. 2023 Apr 7;28(10):956–69. doi: 10.1177/13591053231166263 (PMC10466963; doi:10.1177/13591053231166263)
Supplement: sj-csv-2-hpq-10.1177_13591053231166263 – Supplemental material for Uncovering the social determinants of brain injury rehabilitation [file sj-csv-2-hpq-10.1177_13591053231166263.csv]

PID	WEMWBS	DJG	single_item	UCLA	BRS	Gender	Age	Region	Marital Status	Living Arrangements	Primary Carer	Employment	BI_Date	BI Severity	Single/Multiple Impairment	Vision	Speech	Motor	Memory	Cognitive	Pain
P01	43	3	1	6	4.166666667	M	54	East	Married	With wife	None	Medically Retired	2015	Mild	Multiple	0	1	0	0	1	0
P02	37	1	2	8	3.333333333	M	54	Scotland	Married	With wife	None	Medically Retired	2018	Severe	Multiple	0	1	1	0	1	0
P03	35	3	1	5	1.833333333	F	37	South East	Married	With husband and toddler	None	Long Term Sick Leave	2016	Mild	Multiple	1	0	1	0	0	1
P04	39	3	1	6	3.666666667	M	51	West Yorkshire	Single	Alone	None	Unemployed	1998	Moderate	Single	0	0	0	0	0	0
P05	23	5	2	6	2.166666667	M	52	Scotland	Married	With wife	Wife	Medically Retired	2013	Severe	Multiple	1	0	0	1	1	0
P06	56	0	1	3	4.166666667	M	39	North East	Married	Wife with 2 children	None	Medically Retired	2017	Very Severe	Multiple	1	1	1	0	0	0
P07	60	2	1	3	5	M	47	North East (Hartlepool)	Married	Wife with 2 children	Wife is registered carer	Unemployed / Long Term Sick	2020	Moderate	Multiple	0	0	1	1	0	0
P08	49	6	2	7	3.833333333	M	53	Norfolk	With Partner	Partner	None	Medically Retired	1992	Mild	Single	0	0	0	0	1	0
P09	63	2	1	5	4.166666667	M	68	Scotland (Glasgow)	Widower	With Brothers	Brother	Retired	2016	Mild	Multiple	1	1	1	1	0	0
P10	61	4	4	8	4.166666667	M	50	Scotland	In relationship	Live with partner	None	Employed	2000	Severe	Multiple	0	1	1	1	1	0
P11	51	3	4	9	3	M	46	Scotland (North Lanarkshire)	Single	By self	None	Unemployed	2019	Mild	Multiple	0	1	1	0	0	0
P12	56	1	1	3	3.5	M	55	North East	Married	Wife	Wife	Retired	2017	Severe	Multiple	0	1	1	1	1	0
P13	36	3	2	9	2.166666667	F	53	North Wales	Single	By self	None	Employed - FT	2018	Mild	Multiple	0	0	0	1	1	0
P14	46	2	2	6	3	F	49	West Midlands	Single	By self	None	Unemployed	2004	Mild	Multiple	0	0	0	1	1	0
P15						F	61	Toronto, Ontario (Canada)	Divorced	With (30 y/o) son and tenant	None	Doesn't work (medically retired?)	2013	Mild	Multiple	1	1	0	1	0	0
P16	46	6	4	5	3.833333333	F	56	North Yorkshire	Married	Husband	Husband	Employed - Zero Hours (~PT)	2009	Severe	Multiple	1	0	0	1	1	0
P17	46	6	2	9	3.166666667	M	53	Scotland (Glasgow)	Single	By self	None	Volunteer	2001	Mild	Multiple	0	0	0	0	1	0
P18	44	3	2	6	2.166666667	F	28	West Yorkshire	Single	By self	None	Employed - FT	2018	Mild	Multiple	0	1	0	1	1	0
P19	52	1	1	5	3.5	F	50	West Scotland (Isle of Bute)	Married	Husband and daughter (15yr)	None	Medically Retired	2019	Mild	Single	0	0	1	0	0	0
P20	29	3	2	6	2.166666667	M	47	East Midlands	With partner	Partner and 3 children (6, 5 and 7 month	None	Unemployed	1993	Moderate	Multiple	1	0	0	1	1	0
P21	42	4	2	5	2.166666667	F	24	Hertfordshire	Single	By self (w/pets)	None	Unemployed (about to begin new job)	2012	Severe	Multiple	1	1	1	1	0	1
P22	49	0	2	3	4.166666667	M	68	North East (Boldon)	Married	w/Wife	Wife	Retired	2016	Moderate	Multiple	0	1	1	1	1	0
P23	27	4	2	6	3	F	33	North East	Married	Spouse	None	Student	2017	Mild	Multiple	1	0	1	1	1	0
P24	43	4	4	8	4	M	39	North East (Guisborough)	In relationship	Partner and child	Mother (unofficially)	Unemployed	2009	Severe	Multiple	1	1	0	0	1	0
P25	57	0	1	3	3.666666667	M	64	North East	Single	Sister	Sister	Unemployed	1978	Severe	Multiple	1	0	0	1	1	1
